# Supplementary material for: Key determinants of the dual clamp/activator function of Complexin
Source: eLife. 2024 Nov 25;12:RP92438. doi: 10.7554/eLife.92438 (PMC11589869; doi:10.7554/eLife.92438)
Supplement: Figure 3—figure supplement 2—source data 1. [file elife-92438-fig3-figsupp2-data1.xlsx]

## Sheet: Fig. 3 Suppl. 2C
Figure	Parameter	Statistical Test	P-value	Parameter	wt	cpxIIko+CpxII wt	cpxIIko+CpxII 1-115 amph. helix	cpxIIko+CpxII DN	cpxIIko+CpxII E-A	cpxIIko+CpxII L124WL128W	cpxIIko+CpxII L124E_L128E	cpxIIko+CpxII D118A	cpxIIko+CpxII D130A	cpxIIko+CpxII D118K-D130K	cpxIIko+CpxII K133A	cpxIIko+CpxII Q129A	Dunn's multiple comparisons test	Mean rank diff.	Significant?	Summary	Adjusted P Value
Fig. 3 Suppl. 2C	Pearson's coeff.	Kruskal-Wallis test	<0.0001	Number of values	32	29	15	21	21	21	25	31	32	34	23	23	wt vs. cpxIIko+CpxII wt	-3.526	No	ns	>0.9999
																	wt vs. Column C	-29.71	No	ns	>0.9999
	colocalization analyses			Minimum	0.51	0.51	0.541	0.62	0.657	0.516	0.557	0.5	0.53	0.61	0.51	0.62	wt vs. cpxIIko+CpxII DN	-85.77	Yes	*	0.0382
				25% Percentile	0.6125	0.635	0.678	0.749	0.7605	0.6495	0.6615	0.58	0.65	0.676	0.61	0.64	wt vs. cpxIIko+CpxII E-A	-87.05	Yes	*	0.0315
				Median	0.73	0.71	0.747	0.83	0.811	0.74	0.728	0.64	0.69	0.715	0.68	0.68	wt vs. cpxIIko+CpxII L124WL128W	-13.01	No	ns	>0.9999
				75% Percentile	0.76	0.78	0.827	0.8565	0.854	0.79	0.8745	0.73	0.7575	0.85	0.74	0.78	wt vs. cpxIIko+CpxII L124EL128E	-29.04	No	ns	>0.9999
				Maximum	0.85	0.88	0.881	0.924	0.895	0.845	0.949	0.91	0.84	0.92	0.89	0.89	wt vs. cpxIIko+CpxII D118A	41.71	No	ns	>0.9999
																	wt vs. cpxIIko+CpxII D130A	11.22	No	ns	>0.9999
				Mean	0.7006	0.7069	0.7376	0.8023	0.798	0.7179	0.745	0.6577	0.6944	0.7509	0.6817	0.7083	wt vs. cpxIIko+CpxII D118K-D130K	-35.99	No	ns	>0.9999
				Std. Deviation	0.09055	0.09611	0.09203	0.08416	0.06368	0.08886	0.1121	0.1033	0.07103	0.09719	0.09003	0.08038	wt vs. cpxIIko+CpxII K133A	23.62	No	ns	>0.9999
				Std. Error of Mean	0.01601	0.01785	0.02376	0.01836	0.0139	0.01939	0.02241	0.01856	0.01256	0.01667	0.01877	0.01676	wt vs. cpxIIko+CpxII Q129A	1.574	No	ns	>0.9999
				Lower 95% CI	0.668	0.6703	0.6866	0.764	0.7691	0.6775	0.6987	0.6198	0.6688	0.717	0.6428	0.6735
				Upper 95% CI	0.7333	0.7435	0.7886	0.8406	0.827	0.7584	0.7912	0.6956	0.72	0.7849	0.7207	0.743
				Mean ranks	140.4	143.9	170.1	226.2	227.5	153.4	169.5	98.71	129.2	176.4	116.8	138.8
